# Supplementary material for: SpliceWiz: interactive analysis and visualization of alternative splicing in R
Source: Brief Bioinform. 2023 Dec 27;25(1):bbad468. doi: 10.1093/bib/bbad468 (PMC10753292; doi:10.1093/bib/bbad468)
Supplement: Figure_S1_bbad468 [file figure_s1_bbad468.zip]

Archive with 1 entries (1 files):
- Figure_S1_bbad468.eps
